# Supplementary material for: Fall Armyworm in Maize: A Systematic Review of Smallholder Livelihood and Food Security Impacts in Africa
Source: Insects. 2026 Jun 4;17(6):589. doi: 10.3390/insects17060589 (PMC13300359; doi:10.3390/insects17060589)
Supplement: Supplementary file 1 [file insects-17-00589-s001.zip]

Archive with 1 entries (1 files):
- insects-4198487-supplementary.pdf
